# Supplementary material for: Mathematical toy model inspired by the problem of the adaptive origins of the sexual orientation continuum
Source: R Soc Open Sci. 2016 Sep 14;3(9):160403. doi: 10.1098/rsos.160403 (PMC5043324; doi:10.1098/rsos.160403)
Supplement: TraitDist.m - A short MATLAB computer code that evaluates, numerically, the optimal trait distribution p(x) for a given value of the parameter t. [file rsos160403supp1.m]

function [p, x] = TraitDist(M, t)

% This function returns the optimal trait distribution, p(x), 
% corresponding to the value of the parameter t.
%
%   [p, x] = extremefunc(M, t)
% M is the number of points into which the interval [0, 1] should be
% divided numerically.
% t is the value of the parameter t.
% p is a vector of values of the distribution p(x).  
% x is a vector of values of the trait value x.
%
% B. Skinner,  08/2016

x = [1:M]/M - 1/(2*M);

%initial guess for function
y = ones(size(x));

%set of "annealing temperatures", explored from highest to lowest
Ts = [1e-5 1e-6 1e-7 1e-8 1e-9 1e-10 1e-11];


F = maxfunc(y, x, t);

for countT = 1:numel(Ts)
    
    T = Ts(countT);
    
    for count = 1:(100*M)
        %identify a pair of points
        pos = randi(M);
        pos(2) = (M+1) - pos(1);
    
        %randomly change the values of p at those two points
        dy = rand*.01;
        ynew = y;  ynew(pos(1)) = y(pos(1)) + dy;  ynew(pos(2)) = y(pos(2)) - dy;
        
        %evaluate the fitness function for this new trial value of p(x)
        Fnew = maxfunc(ynew, x, t);

        %keep the new function according to a Metropolis criterion
        if rand < exp((Fnew-F)/T)
            y = ynew; F = Fnew;
        end
        
        %ensure that the function p(x) is still normalized
        y = y/(sum(y)/M);
    end   
end

%sort the values of x so that the function is monotonically descending
p = sort(y, 2, 'descend');


% function to MAXIMIZE
function F = maxfunc(y, x, t)

%identify dx for numeric integration
dx = x(2) - x(1);

%evaluate n, using a double integral
[y1, y2] = meshgrid(y, y);  %y1 varies in the 1 direction, y2 in the 2 direction
n = (1/2) * sum(sum( ( (y1.*flipud(y2)).^2 + (fliplr(y1).*y2).^2 ) ./ ...
                     ( y1.*flipud(y2) + fliplr(y1).*y2 ) )) * dx^2;

%the fitness function, f = n*(1 + t*s)
F = n .* (1 - t*sum(y.*log(y + eps))*dx);

%return a large negative value (penalty) if p(x) has become negative anywhere
if min(y) < 0
    F = -999;
end
